# Supplementary material for: Ten Approaches That Improve Immunostaining: A Review of the Latest Advances for the Optimization of Immunofluorescence
Source: Int J Mol Sci. 2022 Jan 26;23(3):1426. doi: 10.3390/ijms23031426 (PMC8836139; doi:10.3390/ijms23031426)
Supplement: Supplementary file 1 [file ijms-23-01426-s001.zip]

Archive with 1 entries (1 files):
- ijms-1527223-supplementary.pdf
